# Supplementary material for: Increased Tau Expression Correlates with Neuronal Maturation in the Developing Human Cerebral Cortex
Source: eNeuro. 2020 May 28;7(3):ENEURO.0058-20.2020. doi: 10.1523/ENEURO.0058-20.2020 (PMC7262004; doi:10.1523/ENEURO.0058-20.2020)
Supplement: Supplementary file 1 — Supplementary Statistical Analysis Code. Download Statistical Analysis Code, ZIP file [file enu-eN-NWR-0058-20-s03.zip]

Archive with 2 entries (2 files):
- Fetal_scRNAseq_Code.txt
- Organoid_scRNAseq_Code.txt
