# Supplementary material for: Increased Tau Expression Correlates with Neuronal Maturation in the Developing Human Cerebral Cortex
Source: eNeuro. 2020 May 28;7(3):ENEURO.0058-20.2020. doi: 10.1523/ENEURO.0058-20.2020 (PMC7262004; doi:10.1523/ENEURO.0058-20.2020)
Supplement: Supplementary file 1 — Supplementary Statistical Analysis Code. Download Statistical Analysis Code, ZIP file [file enu-eN-NWR-0058-20-s03.zip › Fetal_scRNAseq_Code.txt]

require(gridExtra)
require(ggplot2)

a<-read.csv(file="scRNA1.csv",header=T)

RG<-a[a$GFAP>0&a$SYP==0&a$NES>0&a$TBR1==0&a$EOMES==0,] 
TBR2<-a[a$GFAP==0&a$NES==0&a$TBR1==0&a$SYP==0&a$EOMES>0,] 
TBR1<-a[a$GFAP==0&a$NES==0&a$TBR1>0&a$SYP==0&a$EOMES==0,]
MN<-a[a$GFAP==0&a$NES==0&a$TBR1==0&a$EOMES==0&a$SYP>0,]
ASTRO<-a[a$GFAP>0&a$SYP==0&a$NES==0&a$TBR1==0&a$EOMES==0,]

RG$Type<-"RG"
TBR2$Type<-"TBR2"
TBR1$Type<-"TBR1"
MN$Type<-"MN"
ASTRO$Type<-"ASTRO"

b<-rbind(RG, TBR2, TBR1, MN, ASTRO)
b$Type<-factor(b$Type, levels=c("RG", "TBR2","TBR1", "MN", "ASTRO"))

c<-glm(MAPT~Type+Age, data=b)
summary(c)
confint(c)

require(stats)
h<-aggregate(b$MAPT~b$Type,FUN=mean)
k<-aggregate(b$MAPT~b$Type,FUN=sd)

j<-merge(h, k, by="b$Type")

colnames(j)<-c("Type", "Mean", "SD")

j$n<-c(dim(RG)[1],dim(TBR2)[1],dim(TBR1)[1],dim(MN)[1],dim(ASTRO)[1])

j$STE<-j$SD/sqrt(j$n)

Figure1a<-ggplot(b, aes(x=Type, y=MAPT))+
  geom_boxplot()+
  theme_classic()+
  theme(plot.title=element_text(hjust=-0.05, size=20))+
  theme(axis.text.x = element_text(angle = 45, hjust = 1))+
  scale_x_discrete(labels=c("Radial Glia","TBR2","TBR1","Mature Neurons","Astrocytes"))+
  scale_y_continuous(limits=c(0,1000))+
  annotate("text", x=c(1:5), y=0, label= (paste("n=",mergestats$n, sep="")), size=5)

table<-read.csv("scRNA_MAPT.csv",header=TRUE)

table<-table[table$Laminae!="All",]
table<-table[table$Laminae!="ALL",]
table<-table[table$Laminae!="GZ",]

levels(table$Laminae)<-c(levels(table$Laminae),"GE")
table[table$Laminae=="0",]$Laminae<-"GE"

table$Laminae<-factor(table$Laminae,levels=c("GE","VZ","SVZ","CP"))
model<-glm(MAPT~Laminae+Age, data=table)
confint(model)

q<-aggregate(table$MAPT~table$Laminae,FUN=mean)
r<-aggregate(table$MAPT~table$Laminae,FUN=sd)

m<-merge(q, r, by="table$Laminae")

colnames(m)<-c("Laminae","Mean","SD")

m$p<-c(dim(table[table$Laminae=="GE",])[1],dim(table[table$Laminae=="VZ",])[1],dim(table[table$Laminae=="SVZ",])[1],dim(table[table$Laminae=="CP",])[1])

m$STE<-m$SD/sqrt(m$p)

Figure1b<-ggplot(table, aes(x=Laminae, y=MAPT))+
  geom_boxplot()+
  theme_classic()+
  theme(plot.title=element_text(hjust=-0.05, size=20))+
  scale_x_discrete(labels=c("GE","VZ","SVZ","CP"))+
  scale_y_continuous(limits=c(0,1000))+
  annotate("text", x=c(1:4), y=0, label= (paste("n=",m$p, sep="")))

grid.arrange(Figure1b,Figure1a,ncol=2)
