# Supplementary material for: Increased Tau Expression Correlates with Neuronal Maturation in the Developing Human Cerebral Cortex
Source: eNeuro. 2020 May 28;7(3):ENEURO.0058-20.2020. doi: 10.1523/ENEURO.0058-20.2020 (PMC7262004; doi:10.1523/ENEURO.0058-20.2020)
Supplement: Supplementary file 1 — Supplementary Statistical Analysis Code. Download Statistical Analysis Code, ZIP file [file enu-eN-NWR-0058-20-s03.zip › Organoid_scRNAseq_Code.txt]

data1<-read.csv(file="GSM2878890_hCS_FF_1_MolsPerCell.csv",header=TRUE,row.names=1)
Genes<-c("MAPT","TBR1", "EOMES", "TBR2", "SYP", "SYN", "NES", "GFAP")
data2<-data1[,colnames(data1)%in%Genes]
write.csv(data2,file="Pasca_RNASeq_Sample1.csv")

data3<-read.csv(file="GSM2878891_hCS_FF_2_MolsPerCell.csv",header=TRUE,row.names=1)
Genes<-c("MAPT","TBR1", "EOMES", "TBR2", "SYP", "SYN", "NES", "GFAP")
data4<-data3[,colnames(data3)%in%Genes]
write.csv(data4,file="Pasca_RNASeq_Sample2.csv")

data5<-read.csv(file="GSM2878892_hCS_FF_3_MolsPerCell.csv",header=TRUE,row.names=1)
Genes<-c("MAPT","TBR1", "EOMES", "TBR2", "SYP", "SYN", "NES", "GFAP")
data6<-data5[,colnames(data5)%in%Genes]
write.csv(data6,file="Pasca_RNASeq_Sample3.csv")

require(gridExtra)
require(ggplot2)

sample1<-read.csv(file="Pasca_RNASeq_Sample1.csv", header=TRUE)
sample2<-read.csv(file="Pasca_RNASeq_Sample2.csv", header=TRUE)
sample3<-read.csv(file="Pasca_RNASeq_Sample3.csv", header=TRUE)

organoids<-rbind(sample1, sample2, sample3)

RG<-organoids[organoids$GFAP>0&organoids$SYP==0&organoids$NES>0&organoids$TBR1==0&organoids$EOMES==0,]
TBR2<-organoids[organoids$GFAP==0&organoids$NES==0&organoids$TBR1==0&organoids$EOMES>0&organoids$SYP==0,] 
TBR1<-organoids[organoids$GFAP==0&organoids$NES==0&organoids$TBR1>0&organoids$EOMES==0&organoids$SYP==0,]
MN<-organoids[organoids$GFAP==0&organoids$NES==0&organoids$TBR1==0&organoids$EOMES==0&organoids$SYP>0,]
ASTRO<-organoids[organoids$GFAP>0&organoids$SYP==0&organoids$NES==0&organoids$TBR1==0&organoids$EOMES==0,]

RG$Type<-"RG"
TBR2$Type<-"TBR2"
TBR1$Type<-"TBR1"
MN$Type<-"MN"
ASTRO$Type<-"ASTRO"

organoids2<-rbind(RG, TBR2, TBR1, MN, ASTRO)
organoids2$Type<-factor(organoids2$Type, levels=c("RG", "TBR2","TBR1", "MN", "ASTRO"))

datastats<-glm(MAPT~Type, data=organoids2)
summary(datastats)
confint(datastats)

require(stats)

meanstats<-aggregate(organoids2$MAPT~organoids2$Type,FUN=mean) 
sdstats<-aggregate(organoids2$MAPT~organoids2$Type,FUN=sd)

mergestats<-merge(meanstats, sdstats, by="organoids2$Type")
colnames(mergestats)<-c("Type","Mean","SD")

mergestats$n<-c(dim(RG)[1],dim(TBR2)[1],dim(TBR1)[1],dim(MN)[1],dim(ASTRO)[1])
mergestats$STE<-mergestats$SD/sqrt(mergestats$n)

mergestats

ggplot(organoids2, aes(x=Type, y=MAPT))+
  geom_boxplot()+
  theme_classic()+
  theme(plot.title=element_text(hjust=-0.05, size=20))+
  theme(axis.text.x = element_text(angle = 45, hjust = 1))+
  scale_x_discrete(labels=c("Radial Glia","TBR2","TBR1","Mature Neurons","Astrocytes"))+
  scale_y_continuous(limits=c(0,5))+
  annotate("text", x=c(1:5), y=0.2, label= (paste("n=",mergestats$n, sep="")), size=5)
